# Supplementary material for: The Biological Activity of Monarda didyma L. Essential Oil and Its Effect as a Diet Supplement in Mice and Broiler Chicken
Source: Molecules. 2021 Jun 2;26(11):3368. doi: 10.3390/molecules26113368 (PMC8199733; doi:10.3390/molecules26113368)
Supplement: Supplementary file 1 [file molecules-26-03368-s001.zip]

Archive with 1 entries (1 files):
- molecules-1157792-supplementary.pdf
